# Supplementary material for: AKT2S128/CCTαS315/319/323-positive cancer-associated fibroblasts (CAFs) mediate focal adhesion kinase (FAK) inhibitors resistance via secreting phosphatidylcholines (PCs)
Source: Signal Transduct Target Ther. 2024 Jan 28;9:21. doi: 10.1038/s41392-023-01728-6 (PMC10821909; doi:10.1038/s41392-023-01728-6)
Supplement: Supplementary file 2 — Supplementary Table 1 [file 41392_2023_1728_MOESM2_ESM.xlsx]

## Sheet: Supplementary Table 1
Supplementary Table 1 Plasma Concentration of Lipid Metabolites Analyzed Using Pseuo-targeted Lipidomics
Nonparametric Test Analysis Results
	Tumor stage Ⅰvs Ⅱ&Ⅲ Median(IQR)		MannWhitney test statistic U value	MannWhitney test statistic z value	P-value
	Stage Ⅰ(n=4)	Stage Ⅱ&Ⅲ(n=26)
Acar(10:0)	25.074(14.7-73.0)	35.413(24.7-57.6)	40	-0.732	0.464
Acar(10:1)	30.716(18.5-68.1)	36.546(28.6-56.3)	42	-0.61	0.542
Acar(12:0)	6.625(4.1-13.4)	7.731(5.5-11.6)	43	-0.549	0.583
Acar(12:1)	9.055(5.6-18.4)	12.718(7.7-18.2)	40	-0.732	0.464
Acar(12:2)	2.238(1.7-4.4)	2.528(2.1-3.7)	46	-0.366	0.714
Acar(12:3)	0.560(0.5-0.7)	0.599(0.5-0.7)	50	-0.122	0.903
Acar(14:1)	7.793(3.9-11.3)	7.747(5.4-14.1)	43	-0.549	0.583
Acar(14:2)	6.254(3.5-10.5)	7.199(4.6-12.2)	41	-0.671	0.502
Acar(14:3)	0.718(0.3-0.9)	0.963(0.6-1.6)	29	-1.403	0.161
Acar(16:2)	0.890(0.5-1.3)	0.851(0.6-1.5)	48	-0.244	0.807
Acar(16:4)	0.220(0.2-0.3)	0.359(0.2-0.6)	21	-1.891	0.059
Acar(18:0)	2.723(2.6-3.3)	3.043(2.7-3.4)	41	-0.671	0.502
Acar(18:1)	11.652(8.2-12.0)	12.171(10.0-14.3)	38	-0.854	0.393
Acar(20:0)	0.199(0.2-0.3)	0.253(0.2-0.3)	40	-0.732	0.464
Acar(20:1)	0.352(0.2-0.4)	0.368(0.3-0.4)	36	-0.976	0.329
Acar(20:2)	0.358(0.3-0.5)	0.381(0.3-0.5)	47	-0.305	0.76
Acar(24:0)	0.384(0.4-0.7)	0.483(0.4-0.5)	44	-0.488	0.625
Acar(6:0)	3.366(2.7-6.6)	4.462(3.1-5.8)	42	-0.61	0.542
Acar(8:0)	14.455(9.3-42.1)	20.032(15.6-33.1)	34	-1.098	0.272
CE(15:0)	4.934(3.5-8.3)	5.742(4.8-7.6)	40	-0.732	0.464
CE(16:0)	530.887(455.0-566.4)	545.409(509.8-606.5)	40	-0.732	0.464
CE(17:0)	18.582(15.0-26.7)	18.384(16.2-26.8)	46	-0.366	0.714
CE(18:0)	307.756(264.2-388.4)	332.467(293.4-393.5)	40	-0.732	0.464
CE(18:1)	8283.354(8138.5-9428.8)	9384.671(8080.7-10592.6)	34	-1.098	0.272
CE(18:2)	26654.153(26031.9-27301.2)	26200.918(24656.6-26884.6)	33	-1.159	0.246
CE(18:3)	3504.845(2191.2-4376.2)	3763.579(2973.6-4918.3)	39	-0.793	0.428
CE(20:1)	38.561(34.3-46.1)	43.934(35.3-50.4)	40	-0.732	0.464
CE(20:4)	18474.095(17495.4-21391.8)	19328.060(18508.3-21188.0)	42	-0.61	0.542
CE(20:5)	2752.271(1678.9-3220.2)	3783.853(2222.1-5584.6)	26	-1.586	0.113
CE(22:0)	1.506(1.3-2.0)	1.829(1.6-2.1)	32	-1.22	0.222
CE(22:1)	8.073(7.1-8.8)	8.877(7.4-12.1)	36	-0.976	0.329
CE(22:2)	30.482(26.2-39.2)	27.956(21.0-31.8)	34	-1.098	0.272
CE(22:5)	843.594(691.1-1284.0)	1113.869(869.7-1332.8)	35	-1.037	0.3
CE(22:6)	3157.784(2288.3-4136.4)	3210.374(2416.4-4663.0)	48	-0.244	0.807
CE(24:1)	10.137(9.9-11.3)	12.037(10.2-14.6)	30	-1.342	0.18
Cer(d16:1/16:0)	2.452(2.2-3.2)	2.820(2.3-4.3)	40	-0.732	0.464
Cer(d16:1/18:0)	4.942(4.4-5.3)	4.980(2.8-7.4)	51	-0.061	0.951
Cer(d16:1/20:0)	6.629(5.4-8.5)	9.166(4.9-10.4)	35	-1.037	0.3
Cer(d16:1/22:0)	26.907(16.0-37.5)	39.056(23.3-45.1)	28	-1.464	0.143
Cer(d16:1/23:0)	12.787(6.1-15.5)	12.911(10.3-17.6)	38	-0.854	0.393
Cer(d16:1/24:0)	48.872(24.1-101.2)	64.212(49.0-83.8)	37	-0.915	0.36
Cer(d16:1/24:1)	16.761(13.8-22.1)	25.406(13.4-35.8)	32	-1.22	0.222
Cer(d17:1/16:0)	3.088(2.7-3.4)	3.478(2.9-4.5)	32	-1.22	0.222
Cer(d17:1/18:0)	1.757(1.6-2.3)	1.886(1.3-2.4)	49	-0.183	0.855
Cer(d17:1/20:0)	1.068(0.9-1.1)	1.163(0.9-1.4)	43	-0.549	0.583
Cer(d17:1/22:0)	11.537(7.4-14.3)	12.681(9.2-17.6)	40	-0.732	0.464
Cer(d17:1/23:0)	11.290(6.1-13.5)	10.839(7.8-16.5)	46	-0.366	0.714
Cer(d17:1/24:0)	51.714(28.2-97.7)	60.004(44.6-88.3)	43	-0.549	0.583
Cer(d17:1/24:1)	18.712(14.7-21.2)	25.617(19.6-29.2)	25	-1.647	0.1
Cer(d18:1/14:0)	1.147(0.9-1.3)	1.506(1.1-2.1)	23	-1.769	0.077
Cer(d18:1/16:0)	126.323(120.6-147.7)	136.692(104.3-147.5)	50	-0.122	0.903
Cer(d18:1/18:0)	76.076(55.2-112.2)	62.097(50.8-83.0)	36	-0.976	0.329
Cer(d18:1/19:0)	0.940(0.8-1.1)	0.881(0.7-1.1)	45	-0.427	0.669
Cer(d18:1/20:0)	56.612(49.5-71.4)	57.598(45.3-70.4)	50	-0.122	0.903
Cer(d18:1/21:0)	8.898(6.1-9.0)	6.439(5.3-9.2)	39	-0.793	0.428
Cer(d18:1/22:0)	527.341(440.2-705.2)	571.381(485.0-677.8)	44	-0.488	0.625
Cer(d18:1/23:0)	452.667(338.1-529.7)	440.565(367.0-522.0)	52	0	1
Cer(d18:1/24:0)	2083.948(1646.4-3669.8)	2423.258(2014.5-3105.1)	41	-0.671	0.502
Cer(d18:1/24:1)	694.795(613.9-811.3)	842.188(594.3-1018.0)	38	-0.854	0.393
Cer(d18:1/26:0)	37.711(29.3-43.7)	32.486(30.4-41.1)	43	-0.549	0.583
Cer(d18:2/16:0)	13.937(12.1-15.2)	16.133(12.6-18.2)	38	-0.854	0.393
Cer(d18:2/18:0)	12.030(11.0-14.2)	12.299(8.9-14.1)	50	-0.122	0.903
Cer(d18:2/20:0)	9.853(9.3-11.3)	11.727(9.4-13.8)	35	-1.037	0.3
Cer(d18:2/21:0)	1.298(1.0-1.6)	1.306(0.9-1.7)	50	-0.122	0.903
Cer(d18:2/22:0)	88.688(59.8-114.2)	101.791(86.3-124.3)	39	-0.793	0.428
Cer(d18:2/23:0)	64.485(36.4-76.0)	68.557(49.5-82.3)	46	-0.366	0.714
Cer(d18:2/24:0)	302.841(191.4-599.2)	373.710(271.7-498.5)	36	-0.976	0.329
Cer(d18:2/24:1)	97.285(90.7-114.4)	133.933(86.2-153.9)	29	-1.403	0.161
Cer(d18:2/26:0)	5.753(3.9-7.7)	5.317(4.4-6.5)	46	-0.366	0.714
Cer(d19:1/18:0)	1.151(0.8-2.5)	1.079(0.5-1.4)	42	-0.61	0.542
Cer(d19:1/20:0)	1.004(0.9-1.6)	1.187(0.5-1.3)	48	-0.244	0.807
Cer(d19:1/22:0)	19.079(11.4-28.7)	15.323(10.2-28.1)	46	-0.366	0.714
Cer(d19:1/23:0)	18.652(11.9-28.0)	17.240(9.4-25.9)	48	-0.244	0.807
Cer(d19:1/24:0)	96.874(46.6-130.6)	70.025(49.9-145.0)	52	0	1
Cer(d19:1/24:1)	24.218(22.4-36.6)	29.833(14.6-43.8)	49	-0.183	0.855
Cer(d19:1/26:0)	2.386(1.8-3.4)	2.247(1.8-2.9)	51	-0.061	0.951
Cer(d20:1/22:0)	11.382(8.6-14.1)	9.623(7.5-12.9)	34	-1.098	0.272
Cer(d20:1/23:0)	8.031(6.0-9.2)	6.520(4.8-8.7)	38	-0.854	0.393
Cer(d20:1/24:0)	36.320(25.5-51.0)	31.080(23.6-45.6)	44	-0.488	0.625
Cer(d20:1/24:1)	13.268(10.4-16.1)	12.795(10.0-15.4)	45	-0.427	0.669
Cholesterol	16.834(15.1-19.3)	15.856(14.1-18.9)	41	-0.671	0.502
Cholesterol sulfate	2447.410(2372.5-2765.6)	2393.022(2137.6-2962.6)	46	-0.366	0.714
DAG(16:0/16:0)	540.958(447.0-609.3)	472.915(353.3-591.6)	39	-0.793	0.428
DAG(16:0/16:1)	495.712(276.6-540.1)	453.165(231.0-706.7)	49	-0.183	0.855
DAG(16:0/16:2)	8.889(4.9-13.5)	8.185(5.1-10.7)	49	-0.183	0.855
DAG(16:0/18:0)	565.149(539.7-653.4)	546.424(446.1-643.1)	40	-0.732	0.464
DAG(16:0/18:1)	2625.880(1475.9-3014.4)	2246.307(1524.9-3166.7)	52	0	1
DAG(16:0/18:2)	8742.367(4867.6-10335.5)	5552.043(4260.2-8933.9)	34	-1.098	0.272
DAG(16:0/18:3)	230.381(102.2-393.6)	244.323(141.3-342.3)	49	-0.183	0.855
DAG(16:0/20:0)	26.476(23.3-29.4)	27.290(24.4-31.0)	45	-0.427	0.669
DAG(16:0/20:1)	28.686(22.6-37.1)	33.706(19.9-42.1)	46	-0.366	0.714
DAG(16:0/20:2)	33.818(21.3-52.1)	33.196(23.9-46.3)	51	-0.061	0.951
DAG(16:0/20:3)	183.739(89.2-246.5)	166.305(108.0-209.0)	45	-0.427	0.669
DAG(16:0/20:4)	130.431(118.8-207.5)	148.969(88.0-212.3)	51	-0.061	0.951
DAG(16:0/20:5)	11.508(5.9-16.2)	16.893(8.2-22.2)	31	-1.281	0.2
DAG(16:0/22:1)	7.055(6.5-7.8)	7.273(6.2-9.5)	47	-0.305	0.76
DAG(16:0/22:4)	10.209(6.8-17.0)	10.671(6.4-17.0)	51	-0.061	0.951
DAG(16:0/22:5)	2.822(2.4-4.6)	3.868(3.0-5.6)	32	-1.22	0.222
DAG(16:1/16:1)	80.875(44.3-137.2)	106.940(54.3-161.7)	40	-0.732	0.464
DAG(16:1/18:1)	1179.835(662.3-1467.0)	1388.625(746.0-1873.6)	35	-1.037	0.3
DAG(16:1/18:2)	844.260(473.5-1489.2)	968.078(559.8-1164.1)	48	-0.244	0.807
DAG(16:1/20:2)	158.871(93.9-198.2)	144.131(93.6-194.7)	48	-0.244	0.807
DAG(16:1/20:3)	93.035(50.6-143.7)	79.656(54.5-108.2)	46	-0.366	0.714
DAG(16:1/20:4)	18.803(13.6-23.4)	23.351(15.4-40.0)	35	-1.037	0.3
DAG(16:2/18:2)	26.843(12.8-67.6)	25.056(19.0-44.6)	51	-0.061	0.951
DAG(18:0/18:0)	822.122(772.0-877.4)	773.472(709.8-849.8)	34	-1.098	0.272
DAG(18:0/18:1)	628.674(497.2-1013.6)	673.428(417.8-925.7)	51	-0.061	0.951
DAG(18:0/18:2)	410.036(246.5-584.2)	326.971(224.2-453.5)	39	-0.793	0.428
DAG(18:0/18:3)	25.396(16.6-36.7)	25.138(17.2-31.7)	49	-0.183	0.855
DAG(18:0/18:4)	19.424(11.5-30.3)	17.445(13.5-23.5)	47	-0.305	0.76
DAG(18:0/20:1)	5.974(5.0-9.6)	7.112(3.9-9.9)	49	-0.183	0.855
DAG(18:0/20:2)	7.792(6.4-13.5)	9.058(5.9-12.4)	49	-0.183	0.855
DAG(18:0/20:3)	15.717(8.5-25.1)	16.860(11.0-24.8)	50	-0.122	0.903
DAG(18:0/20:4)	28.981(20.3-45.9)	25.576(16.6-42.5)	43	-0.549	0.583
DAG(18:1/18:1)	6751.451(4364.4-7275.4)	7276.561(5684.2-9333.8)	34	-1.098	0.272
DAG(18:1/18:2)	18612.949(12396.0-23739.6)	16746.321(11761.3-22758.0)	46	-0.366	0.714
DAG(18:1/18:3)	1290.073(758.2-2276.4)	1283.732(997.0-1949.7)	49	-0.183	0.855
DAG(18:1/18:4)	19.745(13.2-46.3)	24.028(15.8-32.6)	52	0	1
DAG(18:1/20:1)	85.821(69.2-98.9)	110.252(74.7-161.6)	32	-1.22	0.222
DAG(18:1/20:2)	105.060(80.5-139.9)	126.769(97.4-151.6)	42	-0.61	0.542
DAG(18:1/20:3)	46.663(24.4-67.2)	61.484(31.6-71.8)	40	-0.732	0.464
DAG(18:1/20:4)	262.961(260.8-345.5)	317.723(220.0-465.7)	42	-0.61	0.542
DAG(18:2/18:2)	11616.475(8074.2-18487.4)	9329.283(6375.6-13529.5)	38	-0.854	0.393
DAG(18:2/18:3)	291.998(162.9-785.1)	357.036(266.0-588.8)	44	-0.488	0.625
DAG(18:2/18:4)	12.309(3.4-38.8)	16.325(9.9-31.3)	42	-0.61	0.542
DAG(18:2/20:2)	28.516(17.6-39.5)	26.998(19.5-36.9)	49	-0.183	0.855
DAG(18:2/20:3)	139.503(63.6-258.0)	165.659(78.6-202.6)	51	-0.061	0.951
DAG(18:2/20:4)	297.630(229.7-360.6)	320.342(211.7-395.7)	46	-0.366	0.714
DAG(18:3/20:3)	24.671(18.2-32.9)	30.375(21.0-39.1)	38	-0.854	0.393
dhCer(d18:0/16:0)	3.454(3.0-3.9)	3.168(2.8-3.4)	34	-1.098	0.272
dhCer(d18:0/18:0)	3.623(2.8-4.2)	2.987(2.5-3.4)	35	-1.037	0.3
dhCer(d18:0/22:0)	13.119(9.2-17.8)	13.706(10.9-16.7)	48	-0.244	0.807
dhCer(d18:0/24:0)	27.325(17.8-46.4)	25.617(21.2-35.0)	51	-0.061	0.951
dhCer(d18:0/24:1)	12.011(10.7-13.6)	13.163(10.7-17.6)	39	-0.793	0.428
dhCer(d18:1/18:0)	64.339(60.0-74.0)	64.864(58.5-68.7)	48	-0.244	0.807
dhCer(d18:1/20:0)	7.870(7.0-10.0)	7.992(6.4-9.9)	50	-0.122	0.903
dhCer(d18:1/22:0)	72.402(60.3-95.1)	76.488(65.4-90.3)	46	-0.366	0.714
dhCer(d18:1/24:0)	272.664(205.8-484.8)	314.739(257.6-411.9)	41	-0.671	0.502
dhCer(d18:1/24:1)	90.504(81.6-106.5)	110.945(77.1-132.2)	38	-0.854	0.393
FA(16:0)	9579.322(8840.7-10448.2)	11301.076(10420.3-11876.0)	15	-2.257	0.024*
FA(16:1)	2851.026(2765.5-3001.7)	3207.420(2873.7-3590.2)	23	-1.769	0.077
FA(18:0)	9678.977(8580.9-10376.0)	10129.930(9570.4-10697.1)	36	-0.976	0.329
FA(18:1)	15351.304(11505.6-27432.0)	27559.132(20883.0-34610.3)	27	-1.525	0.127
FA(18:2)	16007.852(9315.3-27410.9)	26281.215(17227.0-35197.5)	28	-1.464	0.143
FA(18:3)	2511.262(2202.1-2698.6)	3146.354(2604.7-3901.3)	21	-1.891	0.059
FA(20:1)	2265.639(2208.4-2312.9)	2518.840(2277.5-2729.1)	26	-1.586	0.113
FA(20:2)	3400.571(2295.4-3669.6)	2413.977(2202.2-2993.7)	35	-1.037	0.3
FA(20:4)	7206.327(6009.0-8705.4)	9602.173(7489.0-11428.4)	24	-1.708	0.088
FA(20:5)	1893.883(1773.6-1910.4)	1929.640(1849.3-2072.4)	34	-1.098	0.272
FA(22:0)	2980.507(2627.0-3401.9)	2814.271(2553.1-3093.1)	39	-0.793	0.428
FA(22:4)	1932.724(1789.2-2088.2)	2022.120(1935.5-2193.4)	35	-1.037	0.3
FA(22:5)	2656.803(2488.1-2796.0)	3123.324(2479.3-4173.6)	38	-0.854	0.393
FA(22:6)	7109.186(5743.0-8816.5)	11589.660(9126.8-15124.2)	9	-2.623	0.009**
Hex2Cer(d16:1/16:0)	3.244(2.4-4.3)	3.251(2.8-4.3)	43	-0.549	0.583
Hex2Cer(d18:1/16:0)	100.973(81.9-112.6)	114.052(94.9-128.4)	35	-1.037	0.3
Hex2Cer(d18:1/18:0)	2.171(1.9-2.3)	2.065(1.8-2.6)	52	0	1
Hex2Cer(d18:1/22:0)	2.644(2.2-3.4)	2.576(2.3-3.5)	46	-0.366	0.714
Hex2Cer(d18:1/24:0)	2.572(1.9-3.2)	2.672(2.3-3.5)	43	-0.549	0.583
Hex2Cer(d18:1/24:1)	8.004(6.1-9.5)	10.259(8.5-12.7)	27	-1.525	0.127
Hex2Cer(d18:2/16:0)	9.335(8.6-10.7)	9.855(8.6-13.2)	43	-0.549	0.583
Hex2Cer(d18:2/24:1)	2.382(2.3-3.1)	3.435(2.7-4.1)	18	-2.074	0.038*
Hex3Cer(d18:1/16:0)	8.632(6.7-9.8)	9.443(7.5-10.1)	45	-0.427	0.669
Hex3Cer(d18:1/18:0)	1.840(1.3-2.4)	1.662(1.5-1.9)	41	-0.671	0.502
Hex3Cer(d18:1/24:0)	1.150(0.9-1.5)	1.055(0.9-1.5)	47	-0.305	0.76
HexCer(d16:1/20:0)	2.264(1.8-3.2)	2.565(2.1-3.3)	42	-0.61	0.542
HexCer(d16:1/24:0)	3.831(1.9-4.7)	3.135(2.4-3.9)	47	-0.305	0.76
HexCer(d18:1/16:0)	81.129(78.7-101.1)	75.066(68.3-110.6)	42	-0.61	0.542
HexCer(d18:1/18:0)	14.357(12.5-15.3)	13.321(11.4-16.6)	44	-0.488	0.625
HexCer(d18:1/20:0)	14.429(12.7-17.0)	15.334(13.1-19.0)	40	-0.732	0.464
HexCer(d18:1/22:0)	121.632(76.5-137.1)	99.016(86.2-131.9)	46	-0.366	0.714
HexCer(d18:1/24:0)	174.193(118.8-189.6)	153.857(116.0-177.0)	40	-0.732	0.464
HexCer(d18:1/24:1)	74.220(68.6-81.1)	77.505(58.8-106.2)	47	-0.305	0.76
HexCer(d18:2/20:0)	4.007(3.8-4.5)	4.539(3.7-5.5)	42	-0.61	0.542
HexCer(d18:2/22:0)	17.038(11.3-20.7)	16.074(12.2-20.2)	52	0	1
HexCer(d18:2/24:0)	21.832(15.1-23.5)	19.349(15.8-24.8)	50	-0.122	0.903
LPA(20:0)	1.060(1.0-1.3)	1.528(1.2-1.7)	19	-2.013	0.044*
LPC(14:0)	2285.748(1402.1-3491.1)	3080.838(2196.8-3808.2)	33	-1.159	0.246
LPC(14:1)	2.154(1.8-2.2)	2.114(1.9-2.4)	45	-0.427	0.669
LPC(15:0)	19.995(15.1-28.4)	25.779(18.0-32.7)	33	-1.159	0.246
LPC(16:0)	15830.599(14452.5-18857.7)	18958.879(15435.3-20740.4)	31	-1.281	0.2
LPC(17:1)	16.460(12.2-22.6)	23.856(17.3-25.8)	23	-1.769	0.077
LPC(18:1)	2305.244(2093.6-2943.7)	3531.124(2733.6-4025.1)	15	-2.257	0.024*
LPC(18:2)	3102.547(2630.9-4581.1)	4237.058(3325.2-5138.9)	30	-1.342	0.18
LPC(18:3)	1480.431(917.2-3579.3)	2598.890(1844.0-2963.8)	31	-1.281	0.2
LPC(19:0)	66.653(43.3-82.2)	90.492(74.3-98.7)	22	-1.83	0.067
LPC(20:0)	91.469(56.4-112.5)	108.336(91.6-139.2)	33	-1.159	0.246
LPC(20:1)	115.585(96.7-150.2)	177.858(138.8-211.0)	11	-2.501	0.012*
LPC(20:3)	147.288(105.0-184.2)	180.297(152.6-238.4)	28	-1.464	0.143
LPC(20:4)	362.676(303.0-459.9)	497.491(353.9-588.0)	31	-1.281	0.2
LPC(20:5)	1437.792(905.8-2374.5)	2508.926(1662.5-3781.7)	21	-1.891	0.059
LPC(22:0)	28.791(17.7-37.7)	32.879(27.1-49.1)	37	-0.915	0.36
LPC(22:1)	10.547(9.1-12.9)	16.167(11.4-21.8)	11	-2.501	0.012*
LPC(22:2)	5.101(4.7-6.9)	6.571(5.7-7.8)	19	-2.013	0.044*
LPC(22:5)	922.245(818.1-1042.9)	1367.435(1044.5-1668.4)	16	-2.196	0.028*
LPC(22:6)	80.812(67.3-99.5)	102.482(86.0-142.4)	27	-1.525	0.127
LPC(24:0)	54.973(37.8-70.2)	64.888(48.7-77.4)	36	-0.976	0.329
LPC(24:1)	12.639(11.8-17.5)	19.745(16.2-23.4)	13	-2.379	0.017*
LPC(24:2)	4.163(3.7-6.7)	5.236(4.6-6.8)	33	-1.159	0.246
LPC(O-18:0)	162.247(113.9-181.9)	167.706(138.4-205.1)	43	-0.549	0.583
LPC(O-20:0)	57.133(36.5-60.5)	52.834(44.8-62.4)	51	-0.061	0.951
LPC(O-20:1)	21.998(16.1-25.0)	25.688(19.9-31.7)	30	-1.342	0.18
LPC(O-22:0)	76.103(49.2-81.3)	71.402(61.9-79.9)	49	-0.183	0.855
LPC(O-22:1)	44.936(31.7-53.1)	53.291(40.9-64.4)	28	-1.464	0.143
LPC(O-24:0)	133.566(87.4-139.2)	113.963(100.5-134.3)	44	-0.488	0.625
LPC(O-24:1)	115.225(85.9-126.2)	115.275(105.4-160.4)	41	-0.671	0.502
LPC(O-24:2)	46.688(29.9-62.2)	48.405(35.1-56.4)	46	-0.366	0.714
LPE(14:0)	6.014(3.6-9.4)	5.388(4.3-7.3)	48	-0.244	0.807
LPE(16:1)	27.190(22.3-52.8)	40.468(29.8-58.6)	32	-1.22	0.222
LPE(18:1)	108.664(104.8-143.4)	160.047(124.2-183.5)	22	-1.83	0.067
LPE(18:2)	232.224(203.6-446.2)	335.225(250.9-400.1)	37	-0.915	0.36
LPE(19:0)	5.860(4.2-8.2)	9.150(7.3-10.3)	15	-2.257	0.024*
LPE(20:0)	8.851(6.9-12.7)	13.113(11.3-16.8)	20	-1.952	0.051
LPE(20:1)	21.564(17.4-27.8)	38.817(30.0-45.7)	9	-2.623	0.009**
LPE(20:2)	3.750(3.4-5.8)	5.574(4.1-6.5)	31	-1.281	0.2
LPE(20:3)	11.304(9.8-15.5)	14.945(11.9-19.4)	25	-1.647	0.1
LPE(22:0)	18.604(14.5-24.0)	24.026(18.6-27.8)	29	-1.403	0.161
LPE(22:1)	2.844(2.4-3.2)	3.834(3.1-4.8)	15	-2.257	0.024*
LPE(22:2)	3.534(2.8-4.5)	3.276(2.9-3.9)	45	-0.427	0.669
LPE(22:5)	26.066(23.0-32.8)	38.925(27.0-48.8)	22	-1.83	0.067
LPE(24:0)	30.262(25.1-40.1)	37.686(28.8-50.3)	36	-0.976	0.329
LPE(24:1)	4.549(3.4-6.5)	6.723(5.5-8.2)	17	-2.135	0.033*
LPI(16:0)	6.456(3.4-8.2)	4.261(3.0-8.2)	47	-0.305	0.76
LPI(16:1)	1.570(1.4-1.6)	1.439(1.2-2.1)	45	-0.427	0.669
LPI(20:3)	6.290(5.2-8.6)	6.773(5.5-8.9)	46	-0.366	0.714
MAG(14:0)	19.062(18.0-22.7)	20.159(18.2-22.1)	46	-0.366	0.714
MAG(16:0)	2315.275(2236.7-2371.9)	2379.090(2275.9-2499.7)	36	-0.976	0.329
MAG(16:1)	10.599(10.1-11.1)	11.074(9.2-13.2)	44	-0.488	0.625
MAG(18:0)	3530.530(3247.6-3851.9)	3744.645(3631.6-3939.8)	35	-1.037	0.3
MAG(18:1)	105.426(81.7-108.4)	132.881(84.7-169.4)	28	-1.464	0.143
MAG(18:2)	82.186(63.2-112.6)	91.853(70.9-124.8)	46	-0.366	0.714
MAG(20:0)	47.521(45.3-50.0)	47.605(45.3-50.5)	50	-0.122	0.903
MAG(20:3)	16.316(15.2-18.0)	16.762(15.5-17.3)	48	-0.244	0.807
PA(16:0/20:0)	3.834(2.5-5.7)	5.065(4.1-6.8)	28	-1.464	0.143
PA(16:0/20:1)	7.393(5.4-11.9)	11.497(8.6-14.5)	22	-1.83	0.067
PA(16:0/22:0)	1.116(0.8-1.7)	1.290(1.2-1.7)	33	-1.159	0.246
PA(18:0/20:1)	0.639(0.5-0.7)	0.658(0.6-0.8)	39	-0.793	0.428
PA(18:0/22:5)	3.543(2.4-5.4)	5.595(4.1-7.6)	20	-1.952	0.051
PA(18:0/22:6)	22.608(14.0-32.8)	27.798(22.0-35.7)	33	-1.159	0.246
PA(18:1/22:5)	33.477(24.9-39.1)	39.694(31.3-54.5)	34	-1.098	0.272
PA(18:2/20:2)	10.829(5.5-14.0)	9.963(7.4-15.2)	47	-0.305	0.76
PC(14:0/14:0)	10.846(7.3-13.1)	13.584(7.4-21.4)	36	-0.976	0.329
PC(14:0/16:0)	251.994(183.3-305.9)	312.062(192.4-421.2)	37	-0.915	0.36
PC(14:0/16:1)	10.896(7.5-18.1)	15.022(10.1-25.2)	33	-1.159	0.246
PC(14:0/18:0)	33.300(20.7-41.3)	39.114(31.4-56.1)	32	-1.22	0.222
PC(14:0/18:1)	142.148(99.0-209.7)	199.595(168.8-297.1)	26	-1.586	0.113
PC(14:0/18:2)	226.626(135.0-420.0)	291.053(215.2-390.1)	38	-0.854	0.393
PC(16:0/16:0)	8427.055(7415.4-8762.9)	8607.205(7342.4-9449.9)	44	-0.488	0.625
PC(16:0/16:1)	1040.209(828.3-1230.9)	1125.693(870.6-1602.4)	42	-0.61	0.542
PC(16:0/16:2)	12.802(11.2-22.9)	15.989(13.0-18.9)	36	-0.976	0.329
PC(16:0/18:0)	1158.010(937.0-1333.2)	1318.358(1067.3-1515.1)	34	-1.098	0.272
PC(16:0/18:1)	26182.550(22804.2-29363.3)	28779.203(24444.7-32775.2)	35	-1.037	0.3
PC(16:0/18:2)	30687.793(27116.4-34173.4)	31131.691(27749.6-33440.7)	50	-0.122	0.903
PC(16:0/18:3)	719.580(531.7-1381.1)	997.754(664.1-1281.2)	37	-0.915	0.36
PC(16:0/20:0)	12.270(9.3-4.1)	14.093(11.4-17.6)	32	-1.22	0.222
PC(16:0/20:1)	204.171(179.4-227.2)	272.847(222.5-292.9)	17	-2.135	0.033*
PC(16:0/20:2)	944.979(915.5-1079.6)	978.855(880.6-1202.0)	45	-0.427	0.669
PC(16:0/20:3)	6414.519(5630.5-7617.4)	7445.348(6506.9-9470.0)	38	-0.854	0.393
PC(16:0/20:4)	13288.506(11214.8-18270.3)	15270.233(13326.9-18220.5)	37	-0.915	0.36
PC(16:0/20:5)	879.338(659.5-1259.9)	1293.707(849.5-1989.3)	28	-1.464	0.143
PC(16:0/22:0)	5.142(3.8-6.1)	5.858(4.8-7.2)	32	-1.22	0.222
PC(16:0/22:1)	7.392(5.9-8.5)	10.267(8.4-12.5)	17	-2.135	0.033*
PC(16:0/22:5)	635.822(533.7-699.3)	742.750(564.4-909.6)	32	-1.22	0.222
PC(16:0/22:6)	8246.050(6844.0-8984.1)	9007.656(7261.1-11402.3)	33	-1.159	0.246
PC(16:1/16:1)	50.270(39.3-90.0)	71.754(51.3-121.2)	35	-1.037	0.3
PC(16:1/18:1)	282.090(222.9-380.2)	363.113(299.6-491.0)	33	-1.159	0.246
PC(16:1/18:2)	728.320(658.1-1209.2)	878.044(675.7-1044.5)	48	-0.244	0.807
PC(16:1/18:3)	11.679(9.3-37.2)	20.396(12.6-32.5)	34	-1.098	0.272
PC(16:1/20:3)	62.405(52.1-93.5)	83.437(59.7-119.4)	33	-1.159	0.246
PC(16:1/20:4)	192.191(141.1-207.2)	216.546(169.0-267.8)	27	-1.525	0.127
PC(16:1/20:5)	5.932(4.5-12.0)	10.244(7.8-15.9)	26	-1.586	0.113
PC(16:1/22:5)	16.790(16.5-23.1)	23.026(18.1-31.3)	29	-1.403	0.161
PC(16:1/22:6)	60.303(46.5-96.4)	82.285(66.1-122.7)	29	-1.403	0.161
PC(18:0/18:0)	156.217(107.1-211.9)	174.003(157.9-230.3)	35	-1.037	0.3
PC(18:0/18:1)	3552.909(3172.6-3766.6)	4424.936(3774.9-5087.3)	19	-2.013	0.044*
PC(18:0/18:2)	30904.113(26086.7-38326.6)	34343.008(30341.0-36130.0)	40	-0.732	0.464
PC(18:0/18:3)	240.242(209.9-631.2)	348.796(239.9-501.3)	41	-0.671	0.502
PC(18:0/20:0)	2.515(2.2-2.6)	2.754(2.4-3.2)	27	-1.525	0.127
PC(18:0/20:1)	66.871(56.9-67.7)	92.182(72.6-112.2)	14	-2.318	0.020*
PC(18:0/20:2)	597.717(485.5-725.4)	710.442(559.6-1000.2)	36	-0.976	0.329
PC(18:0/20:3)	4868.391(3423.5-6067.5)	6261.350(4671.5-6920.1)	26	-1.586	0.113
PC(18:0/20:4)	16265.908(12274.4-21618.0)	18619.316(15799.4-20320.4)	37	-0.915	0.36
PC(18:0/20:5)	543.319(336.1-845.9)	841.641(542.1-1235.0)	27	-1.525	0.127
PC(18:0/22:1)	2.816(2.5-3.2)	3.745(3.3-5.4)	11	-2.501	0.012*
PC(18:0/22:5)	701.567(640.7-852.6)	829.689(687.4-1027.4)	39	-0.793	0.428
PC(18:0/22:6)	7458.400(5905.1-8385.3)	8865.654(5997.1-10605.7)	35	-1.037	0.3
PC(18:1/18:1)	6661.498(4786.7-7507.9)	8364.072(7052.3-9570.6)	20	-1.952	0.051
PC(18:1/18:2)	5163.873(4290.4-6930.0)	6464.955(5484.1-7887.2)	30	-1.342	0.18
PC(18:1/18:3)	123.163(99.8-364.6)	277.188(173.1-385.8)	28	-1.464	0.143
PC(18:1/20:1)	146.432(104.4-161.9)	195.706(173.1-237.1)	14	-2.318	0.020*
PC(18:1/20:2)	195.557(156.9-251.1)	242.852(211.3-270.6)	28	-1.464	0.143
PC(18:1/20:3)	1041.449(938.6-1489.6)	1536.522(1193.3-1880.4)	22	-1.83	0.067
PC(18:1/20:4)	1105.781(865.4-1556.2)	1480.610(1264.8-1772.3)	28	-1.464	0.143
PC(18:1/20:5)	87.203(69.4-156.9)	159.995(122.1-263.9)	18	-2.074	0.038*
PC(18:1/22:1)	12.414(8.7-15.2)	16.733(14.0-21.9)	19	-2.013	0.044*
PC(18:1/22:2)	7.895(5.6-9.4)	8.883(7.7-9.7)	33	-1.159	0.246
PC(18:1/22:4)	72.511(65.1-90.2)	81.470(70.6-95.2)	41	-0.671	0.502
PC(18:1/22:6)	497.413(423.6-743.5)	723.394(557.2-851.1)	29	-1.403	0.161
PC(18:2/18:2)	7737.578(5179.4-13598.0)	11438.320(8372.2-15271.1)	32	-1.22	0.222
PC(18:2/18:3)	173.495(120.5-654.3)	382.182(233.8-510.3)	34	-1.098	0.272
PC(18:2/20:2)	1069.019(750.8-1912.9)	1305.008(892.8-1479.8)	43	-0.549	0.583
PC(18:2/20:3)	270.133(192.5-455.2)	384.155(244.6-539.3)	34	-1.098	0.272
PC(18:2/20:4)	1058.749(655.4-1318.6)	1193.466(1013.1-1688.1)	30	-1.342	0.18
PC(18:2/20:5)	24.405(13.3-44.4)	45.497(31.3-66.0)	22	-1.83	0.067
PC(18:2/22:2)	15.791(11.3-25.2)	17.194(13.8-19.9)	47	-0.305	0.76
PC(18:2/22:3)	10.535(8.1-16.1)	14.902(12.1-18.6)	25	-1.647	0.1
PC(18:2/22:4)	19.099(16.5-24.0)	23.271(19.1-30.3)	30	-1.342	0.18
PC(18:2/22:6)	120.189(73.5-189.3)	187.492(135.0-221.5)	24	-1.708	0.088
PC(20:0/20:4)	80.480(58.6-136.0)	104.054(86.4-126.7)	32	-1.22	0.222
PE(16:0/16:0)	11.313(9.0-12.7)	10.745(9.6-12.6)	49	-0.183	0.855
PE(16:0/16:1)	11.552(10.5-16.8)	15.292(11.2-24.6)	38	-0.854	0.393
PE(16:0/18:0)	13.588(12.0-16.0)	14.559(12.7-16.4)	43	-0.549	0.583
PE(16:0/18:2)	388.145(324.3-552.2)	405.172(309.7-558.6)	49	-0.183	0.855
PE(16:0/18:3)	7.802(6.7-17.6)	13.754(8.6-20.5)	31	-1.281	0.2
PE(16:0/20:3)	22.749(20.7-34.4)	32.884(26.4-47.0)	31	-1.281	0.2
PE(16:0/20:4)	1046.988(838.8-1323.0)	1250.060(934.7-1689.3)	31	-1.281	0.2
PE(16:0/20:5)	6.096(5.0-12.7)	11.608(8.0-21.2)	25	-1.647	0.1
PE(16:0/22:1)	1.343(1.0-1.5)	1.540(1.3-1.9)	24	-1.708	0.088
PE(16:0/22:2)	3.454(2.4-4.8)	4.352(3.5-5.4)	29	-1.403	0.161
PE(16:0/22:5)	44.043(36.9-70.4)	69.747(55.5-89.4)	29	-1.403	0.161
PE(16:0/22:6)	624.934(538.5-828.6)	923.641(652.4-1220.2)	22	-1.83	0.067
PE(16:0p/16:0)	36.568(25.3-46.4)	45.807(36.8-52.8)	26	-1.586	0.113
PE(16:0p/16:1)	1.000(1.0-1.4)	1.506(1.1-1.7)	25	-1.647	0.1
PE(16:0p/18:1)	503.041(358.4-718.6)	692.377(584.3-886.6)	22	-1.83	0.067
PE(16:0p/18:2)	137.349(77.4-150.8)	138.297(111.2-218.2)	41	-0.671	0.502
PE(16:0p/18:3)	1.987(1.2-2.3)	2.214(1.6-3.1)	35	-1.037	0.3
PE(16:0p/20:1)	19.444(15.9-31.3)	29.120(22.5-37.6)	29	-1.403	0.161
PE(16:0p/20:2)	2.013(1.4-2.3)	2.356(1.8-3.3)	28	-1.464	0.143
PE(16:0p/20:3)	30.414(15.5-37.4)	48.484(33.6-61.3)	18	-2.074	0.038*
PE(16:0p/20:4)	583.191(278.3-845.8)	734.280(608.9-1071.7)	31	-1.281	0.2
PE(16:0p/20:5)	10.306(5.5-21.2)	25.099(13.7-48.8)	17	-2.135	0.033*
PE(16:0p/22:5)	37.953(20.3-49.2)	43.410(28.7-59.2)	38	-0.854	0.393
PE(16:0p/22:6)	257.487(164.7-386.2)	336.331(259.4-415.5)	31	-1.281	0.2
PE(16:1/18:2)	3.465(2.9-6.1)	4.920(3.7-5.7)	37	-0.915	0.36
PE(16:1/20:3)	186.264(168.5-197.2)	184.550(174.3-189.4)	45	-0.427	0.669
PE(16:1/22:3)	10.013(9.6-10.6)	12.686(8.5-17.8)	40	-0.732	0.464
PE(18:0/18:0)	3.491(2.7-3.9)	3.871(3.3-4.3)	35	-1.037	0.3
PE(18:0/18:1)	116.836(97.4-142.6)	143.946(120.4-191.8)	25	-1.647	0.1
PE(18:0/18:2)	718.173(686.5-1094.5)	884.387(640.9-1073.7)	47	-0.305	0.76
PE(18:0/20:1)	4.661(4.2-5.0)	7.268(5.6-9.1)	12	-2.44	0.015*
PE(18:0/20:3)	58.549(48.4-69.5)	73.990(59.3-90.3)	26	-1.586	0.113
PE(18:0/20:5)	26.595(19.0-52.9)	49.691(33.9-85.8)	22	-1.83	0.067
PE(18:0p/16:0)	98.394(58.2-138.7)	116.679(102.6-158.7)	35	-1.037	0.3
PE(18:0p/16:1)	2.954(2.4-3.8)	4.114(3.2-5.4)	23	-1.769	0.077
PE(18:0p/18:1)	629.441(457.4-1074.2)	1076.526(795.3-1391.0)	23	-1.769	0.077
PE(18:0p/18:2)	382.443(232.2-523.2)	510.264(360.7-683.2)	33	-1.159	0.246
PE(18:0p/18:3)	40.743(19.0-49.2)	46.005(35.3-67.7)	36	-0.976	0.329
PE(18:0p/20:1)	11.082(7.9-20.5)	17.501(12.1-23.7)	29	-1.403	0.161
PE(18:0p/20:2)	5.293(3.0-6.9)	7.109(5.2-9.0)	24	-1.708	0.088
PE(18:0p/20:3)	43.403(32.7-65.8)	73.618(55.9-94.4)	17	-2.135	0.033*
PE(18:0p/20:4)	726.650(341.4-1314.1)	1119.065(844.7-1542.7)	28	-1.464	0.143
PE(18:0p/20:5)	14.678(7.4-23.9)	30.690(16.9-53.1)	21	-1.891	0.059
PE(18:0p/22:4)	337.220(257.9-747.0)	421.833(320.1-563.1)	38	-0.854	0.393
PE(18:0p/22:5)	72.317(51.9-118.9)	107.099(68.8-135.1)	32	-1.22	0.222
PE(18:0p/22:6)	3456.230(1791.1-6063.1)	5120.904(4187.9-6408.4)	30	-1.342	0.18
PE(18:1/18:2)	202.553(170.5-323.9)	244.598(203.8-324.8)	36	-0.976	0.329
PE(18:1/18:3)	4.271(3.5-9.0)	7.579(5.8-11.6)	20	-1.952	0.051
PE(18:1/20:3)	253.108(250.3-255.1)	257.953(251.2-262.8)	28	-1.464	0.143
PE(18:1/20:4)	170.821(137.6-228.3)	239.817(186.8-353.6)	24	-1.708	0.088
PE(18:1/20:5)	4.276(3.3-10.2)	9.395(6.5-14.3)	20	-1.952	0.051
PE(18:1/22:1)	2.385(1.9-4.8)	4.624(3.4-7.3)	18	-2.074	0.038*
PE(18:1/22:2)	21.706(15.9-37.4)	36.114(27.4-45.4)	24	-1.708	0.088
PE(18:1/22:4)	3.583(3.1-5.1)	5.134(4.4-6.5)	17	-2.135	0.033*
PE(18:1/22:5)	241.277(226.6-273.8)	300.620(245.7-371.6)	28	-1.464	0.143
PE(18:1p/16:0)	137.097(97.0-227.2)	214.478(155.4-255.1)	23	-1.769	0.077
PE(18:1p/18:1)	47.458(33.7-73.7)	77.202(56.8-103.9)	21	-1.891	0.059
PE(18:1p/18:2)	60.326(32.4-71.1)	58.413(46.9-95.1)	43	-0.549	0.583
PE(18:1p/18:3)	2.614(1.3-2.9)	2.782(2.1-4.7)	37	-0.915	0.36
PE(18:1p/20:0)	1.244(0.8-2.0)	0.653(0.6-0.7)	9	-2.623	0.009**
PE(18:1p/20:1)	10.849(8.7-16.9)	17.035(11.4-19.4)	28	-1.464	0.143
PE(18:1p/20:4)	334.757(158.9-513.3)	445.808(344.1-605.0)	29	-1.403	0.161
PE(18:1p/20:5)	14.608(7.7-31.4)	32.367(18.2-65.6)	18	-2.074	0.038*
PE(18:1p/22:5)	30.966(21.1-56.5)	39.265(31.5-48.8)	34	-1.098	0.272
PE(18:1p/22:6)	115.841(71.0-172.5)	177.836(123.9-213.6)	28	-1.464	0.143
PE(18:2/18:2)	83.398(64.9-154.8)	88.373(56.3-105.5)	45	-0.427	0.669
PE(18:2/18:3)	4.256(3.0-8.8)	3.995(2.9-6.9)	46	-0.366	0.714
PE(18:2/20:4)	30.806(23.1-36.2)	35.968(29.8-42.3)	31	-1.281	0.2
PE(18:2/20:5)	2.265(1.9-2.9)	2.124(1.9-2.5)	45	-0.427	0.669
PE(18:2/22:6)	7.840(7.2-9.0)	11.280(7.7-12.8)	26	-1.586	0.113
PE(18:2p/18:2)	15.073(7.1-19.0)	14.661(9.8-22.2)	46	-0.366	0.714
PE(18:2p/20:4)	31.636(14.2-44.4)	34.263(27.9-54.2)	38	-0.854	0.393
PE(18:2p/22:6)	13.448(6.3-15.4)	14.948(9.9-19.8)	36	-0.976	0.329
PG(16:0/18:0)	1.539(1.5-1.8)	1.662(1.5-2.2)	42	-0.61	0.542
PG(16:0/20:0)	4.495(3.8-4.9)	3.998(3.3-5.5)	40	-0.732	0.464
PG(18:0/18:1)	13.943(12.0-15.9)	14.746(12.3-20.2)	44	-0.488	0.625
PG(18:0/20:4)	9.262(6.4-12.9)	10.254(7.2-16.0)	44	-0.488	0.625
PG(18:1/22:5)	15.254(12.8-21.1)	13.389(12.3-18.2)	38	-0.854	0.393
PG(18:2/20:4)	1.297(0.9-1.5)	1.169(1.1-1.5)	50	-0.122	0.903
PG(18:2/22:5)	49.598(48.2-52.3)	30.221(23.7-36.3)	0	-3.172	0.002**
PI(16:0/16:1)	66.211(46.8-84.4)	75.775(45.7-157.8)	43	-0.549	0.583
PI(16:0/18:1)	930.553(795.5-989.6)	1276.439(1087.6-1668.9)	15	-2.257	0.024*
PI(16:0/18:2)	1195.635(1043.2-2102.7)	1470.704(1148.4-1740.1)	41	-0.671	0.502
PI(16:0/20:3)	82.534(77.2-111.0)	114.876(81.7-144.4)	34	-1.098	0.272
PI(16:0/20:4)	1062.758(994.6-1368.4)	1346.367(1000.6-1860.8)	37	-0.915	0.36
PI(16:0/20:5)	3.918(3.0-8.1)	6.069(3.9-13.4)	33	-1.159	0.246
PI(16:0/22:4)	71.392(61.3-82.0)	87.613(57.2-103.6)	36	-0.976	0.329
PI(16:0/22:6)	118.775(107.5-208.5)	184.142(125.4-226.5)	39	-0.793	0.428
PI(18:0/18:0)	27.361(18.7-31.5)	29.313(25.1-32.9)	41	-0.671	0.502
PI(18:0/18:2)	6556.967(5714.9-9225.1)	6842.342(6220.8-9408.4)	41	-0.671	0.502
PI(18:0/18:3)	57.780(35.5-94.6)	78.458(53.8-104.5)	35	-1.037	0.3
PI(18:0/20:3)	1014.201(938.1-1138.3)	1072.341(933.9-1231.1)	45	-0.427	0.669
PI(18:0/20:4)	26048.042(23458.2-26776.2)	26964.545(22514.3-29723.9)	45	-0.427	0.669
PI(18:0/20:5)	68.021(52.3-108.4)	84.509(67.9-152.5)	32	-1.22	0.222
PI(18:0/22:0)	7.119(4.5-7.6)	7.396(5.6-8.9)	39	-0.793	0.428
PI(18:0/22:6)	863.146(731.1-972.5)	1117.796(823.8-1335.1)	28	-1.464	0.143
PI(18:1/18:2)	321.396(288.2-743.3)	621.725(481.0-735.2)	26	-1.586	0.113
PI(18:1/18:3)	5.175(3.7-14.8)	10.268(6.8-14.1)	31	-1.281	0.2
PI(18:1/20:3)	53.426(48.5-73.2)	71.781(60.2-84.7)	22	-1.83	0.067
PI(18:1/20:4)	298.563(280.6-502.4)	464.794(396.3-566.6)	24	-1.708	0.088
PI(18:1/22:5)	10.132(8.3-17.2)	14.692(11.7-19.6)	24	-1.708	0.088
PI(18:1/22:6)	11.430(9.3-18.4)	21.313(14.3-25.1)	19	-2.013	0.044*
PS(16:0/20:0)	2506.955(1935.9-2986.6)	2604.268(2212.4-2878.2)	49	-0.183	0.855
PS(16:0/20:1)	107.802(80.1-158.5)	99.349(83.3-121.4)	46	-0.366	0.714
PS(16:0/22:0)	48.724(35.5-65.2)	52.559(46.5-67.2)	39	-0.793	0.428
PS(16:0/22:5)	13.451(11.6-20.5)	15.788(10.5-30.7)	40	-0.732	0.464
PS(18:0/18:1)	38.458(29.4-47.5)	46.352(33.1-52.9)	34	-1.098	0.272
PS(18:0/20:0)	28.630(27.3-39.2)	32.778(28.3-42.5)	40	-0.732	0.464
PS(18:0/20:1)	9.440(5.9-12.0)	9.293(7.7-11.7)	47	-0.305	0.76
PS(18:0/20:3)	11.480(7.2-13.3)	14.182(11.1-17.1)	26	-1.586	0.113
PS(18:0/20:4)	32.844(21.4-51.5)	47.776(38.9-62.9)	22	-1.83	0.067
PS(18:0/22:5)	31.505(31.1-34.2)	49.374(38.2-57.7)	17	-2.135	0.033*
SM(d18:1/14:0)	2852.086(2123.7-3649.1)	2808.041(2239.7-3731.6)	47	-0.305	0.76
SM(d18:1/14:1)	214.705(134.2-237.4)	239.328(181.1-284.7)	31	-1.281	0.2
SM(d18:1/16:0)	25521.587(25160.9-26476.4)	25319.840(24104.5-26455.4)	47	-0.305	0.76
SM(d18:1/16:1)	8085.558(7629.6-9660.0)	8245.464(7006.6-9074.5)	50	-0.122	0.903
SM(d18:1/16:2)	47.257(35.2-55.4)	47.266(42.1-55.1)	49	-0.183	0.855
SM(d18:1/18:0)	13717.935(12510.6-14745.2)	11919.819(9218.9-13555.4)	29	-1.403	0.161
SM(d18:1/18:1)	7223.899(6488.4-7730.0)	6311.718(5410.0-7220.2)	31	-1.281	0.2
SM(d18:1/18:2)	475.515(337.1-539.6)	406.154(345.8-491.2)	40	-0.732	0.464
SM(d18:1/20:0)	12673.611(10654.4-15733.9)	12781.599(9934.1-13826.3)	44	-0.488	0.625
SM(d18:1/20:1)	4809.883(4296.5-5415.0)	4718.079(3907.9-5245.1)	45	-0.427	0.669
SM(d18:1/20:2)	297.722(134.4-373.8)	349.390(277.7-495.9)	33	-1.159	0.246
SM(d18:1/22:0)	22750.962(17512.2-30471.4)	21525.063(18957.7-25549.1)	49	-0.183	0.855
SM(d18:1/22:1)	14964.621(12766.5-24348.0)	16649.524(14011.7-19624.7)	46	-0.366	0.714
SM(d18:1/22:2)	21355.264(19893.7-23984.2)	22709.713(21137.9-24834.9)	35	-1.037	0.3
SM(d18:1/24:0)	19769.832(15612.3-26171.9)	19207.741(16557.0-22511.6)	51	-0.061	0.951
SM(d18:1/24:1)	26037.293(25029.3-26978.5)	27521.977(21991.3-30510.1)	43	-0.549	0.583
SM(d18:1/26:0)	220.691(145.5-269.7)	175.785(147.6-249.8)	42	-0.61	0.542
SM(d18:1/26:1)	415.674(342.8-450.5)	413.618(296.8-518.4)	51	-0.061	0.951
SM(d18:1/26:2)	1469.317(1192.3-1749.3)	1581.454(1334.0-2036.9)	38	-0.854	0.393
TAG40:0(16:0)	136.666(14.3-689.9)	15.004(11.3-28.4)	28	-1.464	0.143
TAG42:0(16:0)	270.019(30.0-1393.3)	36.015(27.1-78.1)	33	-1.159	0.246
TAG42:1(16:0)	113.752(21.7-363.5)	21.600(12.8-52.7)	26	-1.586	0.113
TAG44:0(16:0)	361.834(83.6-1811.0)	105.606(71.6-131.2)	33	-1.159	0.246
TAG44:1(16:0)	351.435(78.0-1203.8)	89.784(66.8-246.4)	33	-1.159	0.246
TAG44:2(16:0)	200.201(51.5-346.9)	55.044(28.3-130.9)	31	-1.281	0.2
TAG45:0(16:0)	50.216(36.0-153.6)	40.343(33.5-51.6)	35	-1.037	0.3
TAG45:1(16:0)	32.494(19.8-93.4)	20.853(19.1-28.8)	33	-1.159	0.246
TAG46:0(16:0)	706.589(270.1-2160.6)	316.160(210.6-460.3)	33	-1.159	0.246
TAG46:1(16:0)	586.395(265.3-1465.6)	305.899(202.7-551.5)	32	-1.22	0.222
TAG46:2(16:0)	458.989(220.0-652.8)	216.608(147.2-457.6)	33	-1.159	0.246
TAG46:3(16:0)	99.440(65.8-104.1)	61.544(33.5-99.4)	34	-1.098	0.272
TAG47:0(16:0)	164.402(113.1-424.8)	124.465(108.9-156.6)	36	-0.976	0.329
TAG47:1(16:0)	67.134(54.8-136.2)	63.305(51.6-74.2)	42	-0.61	0.542
TAG48:0(16:0)	2934.887(2300.5-4437.6)	1865.496(1223.1-2492.2)	18	-2.074	0.038*
TAG48:0(18:0)	223.101(100.5-567.1)	100.708(67.6-163.2)	26	-1.586	0.113
TAG48:1(16:0)	2688.377(2178.2-3196.5)	1978.714(1463.3-3312.1)	39	-0.793	0.428
TAG48:1(18:0)	80.295(37.9-213.4)	50.850(34.3-79.0)	37	-0.915	0.36
TAG48:2(16:0)	1784.692(1336.4-2129.4)	1470.681(1032.4-2632.0)	50	-0.122	0.903
TAG48:3(16:0)	535.621(327.1-623.4)	425.739(258.0-725.7)	50	-0.122	0.903
TAG48:4(16:0)	62.448(43.6-89.6)	62.119(30.6-104.7)	51	-0.061	0.951
TAG48:4(20:4)	35.871(7.4-85.8)	21.921(13.0-32.1)	52	0	1
TAG49:0(16:0)	343.715(239.1-580.2)	238.611(179.3-308.3)	29	-1.403	0.161
TAG49:2(16:0)	277.968(249.4-349.9)	259.267(176.4-334.2)	43	-0.549	0.583
TAG49:3(16:0)	44.525(33.8-53.0)	43.339(29.2-67.0)	52	0	1
TAG50:1(16:0)	15187.490(14192.3-17347.9)	14773.817(12039.2-16626.2)	38	-0.854	0.393
TAG50:2(16:0)	12427.537(11394.9-14379.3)	12490.139(10447.3-13699.7)	42	-0.61	0.542
TAG50:2(18:0)	182.503(145.9-266.2)	149.645(108.9-199.5)	39	-0.793	0.428
TAG50:3(16:0)	5246.633(3846.3-6141.7)	5346.935(3843.7-6197.7)	50	-0.122	0.903
TAG50:4(16:0)	742.578(513.3-1111.8)	983.489(543.8-1229.7)	43	-0.549	0.583
TAG50:5(16:0)	96.936(54.3-183.1)	118.672(83.2-192.4)	42	-0.61	0.542
TAG50:5(20:4)	82.844(42.2-120.2)	75.892(46.9-126.8)	52	0	1
TAG50:5(20:5)	43.121(20.0-63.8)	53.537(33.2-90.5)	36	-0.976	0.329
TAG50:6(20:4)	32.077(16.9-48.1)	27.335(20.1-48.3)	48	-0.244	0.807
TAG51:1(16:0)	799.084(687.5-958.7)	674.363(500.8-964.8)	44	-0.488	0.625
TAG51:4(20:4)	13.459(6.2-19.8)	10.505(8.6-17.7)	49	-0.183	0.855
TAG52:2(16:0)	28207.871(26396.4-29961.7)	27701.170(25477.7-29091.2)	44	-0.488	0.625
TAG52:2(18:0)	4508.995(3712.2-5404.4)	4080.994(3027.7-4519.7)	29	-1.403	0.161
TAG52:3(16:0)	26766.067(25765.8-28605.9)	26182.609(24268.3-27853.6)	40	-0.732	0.464
TAG52:3(18:0)	673.249(463.5-772.7)	701.558(530.5-791.6)	45	-0.427	0.669
TAG52:4(16:0)	20844.950(20366.7-22681.5)	19524.721(17644.5-21705.1)	31	-1.281	0.2
TAG52:4(18:0)	66.444(48.8-94.8)	73.691(48.2-90.0)	46	-0.366	0.714
TAG52:4(22:4)	28.679(25.9-38.3)	30.444(21.3-40.4)	51	-0.061	0.951
TAG52:5(16:0)	4905.973(3621.9-7196.5)	5296.834(4019.4-7286.2)	48	-0.244	0.807
TAG52:5(20:4)	844.395(718.9-915.0)	853.898(700.7-1364.1)	49	-0.183	0.855
TAG52:5(20:5)	116.684(73.7-139.0)	147.131(76.6-209.9)	38	-0.854	0.393
TAG52:6(16:0)	310.190(137.8-755.8)	403.302(265.0-746.1)	40	-0.732	0.464
TAG52:6(20:4)	354.811(216.6-593.9)	417.158(286.4-666.4)	44	-0.488	0.625
TAG52:6(20:5)	126.233(67.5-211.9)	202.107(105.3-324.9)	34	-1.098	0.272
TAG52:6(22:6)	78.248(51.7-113.8)	87.855(62.4-178.6)	38	-0.854	0.393
TAG52:7(20:5)	55.610(21.6-134.1)	102.711(48.0-136.9)	38	-0.854	0.393
TAG52:7(22:6)	49.653(20.9-68.3)	68.319(30.2-126.4)	36	-0.976	0.329
TAG53:0(16:0)	336.111(229.4-435.4)	428.997(285.8-557.4)	35	-1.037	0.3
TAG53:1(16:0)	71.414(61.0-91.4)	68.542(55.4-84.2)	48	-0.244	0.807
TAG53:1(18:0)	157.035(139.2-253.3)	148.330(103.5-197.3)	42	-0.61	0.542
TAG53:2(16:0)	349.001(277.7-382.3)	335.987(271.2-428.6)	50	-0.122	0.903
TAG53:3(16:0)	311.732(274.4-355.0)	281.157(240.6-333.7)	36	-0.976	0.329
TAG53:4(16:0)	72.049(54.5-88.2)	63.754(50.8-78.0)	39	-0.793	0.428
TAG53:5(20:4)	41.150(31.0-61.3)	49.850(40.3-69.3)	38	-0.854	0.393
TAG53:6(20:4)	46.766(36.4-76.3)	51.068(39.9-70.5)	47	-0.305	0.76
TAG54:1(16:0)	413.237(323.4-523.6)	479.245(361.6-595.5)	40	-0.732	0.464
TAG54:1(18:0)	3025.177(2430.6-4135.9)	3323.314(2762.9-3713.5)	43	-0.549	0.583
TAG54:2(16:0)	1103.802(810.4-1377.1)	1318.877(996.2-1547.8)	36	-0.976	0.329
TAG54:2(18:0)	7016.912(4908.9-8434.0)	7271.208(5577.4-7981.4)	51	-0.061	0.951
TAG54:3(16:0)	1558.150(1374.4-1823.0)	1617.238(1271.2-1943.6)	45	-0.427	0.669
TAG54:4(16:0)	1806.418(1493.2-2227.4)	1931.597(1456.4-2581.7)	45	-0.427	0.669
TAG54:4(18:0)	4295.578(3608.0-5112.2)	3793.589(3249.2-4376.7)	33	-1.159	0.246
TAG54:5(16:0)	2383.975(2074.8-2738.9)	2321.478(1947.2-2961.3)	51	-0.061	0.951
TAG54:5(18:0)	567.936(402.3-842.7)	631.049(475.5-762.6)	44	-0.488	0.625
TAG54:5(20:4)	5140.071(4167.4-5559.1)	5034.608(4305.9-5487.9)	48	-0.244	0.807
TAG54:5(20:5)	59.108(43.7-74.4)	72.746(52.7-122.1)	32	-1.22	0.222
TAG54:6(16:0)	1664.183(1583.1-1939.9)	1674.449(1479.8-2121.3)	49	-0.183	0.855
TAG54:6(20:4)	5284.012(4987.1-5954.9)	4952.419(4255.6-5874.3)	40	-0.732	0.464
TAG54:6(20:5)	505.614(355.8-646.2)	640.253(434.5-1067.6)	34	-1.098	0.272
TAG54:7(20:4)	1070.177(891.4-1378.7)	1230.383(1010.6-1615.4)	41	-0.671	0.502
TAG54:7(20:5)	864.513(552.7-1321.8)	1102.546(770.0-1576.1)	38	-0.854	0.393
TAG54:7(22:6)	373.653(273.4-459.7)	534.144(370.9-772.5)	22	-1.83	0.067
TAG54:8(20:4)	104.001(56.8-186.2)	129.006(93.1-222.3)	37	-0.915	0.36
TAG54:8(20:5)	126.207(69.2-371.8)	255.069(143.6-330.9)	37	-0.915	0.36
TAG54:8(22:6)	242.491(111.8-363.5)	347.499(240.7-557.3)	33	-1.159	0.246
TAG55:1(16:0)	622.392(564.9-775.6)	764.047(547.6-1005.7)	38	-0.854	0.393
TAG55:5(20:4)	92.601(61.9-113.5)	89.791(74.0-114.1)	49	-0.183	0.855
TAG56:1(16:0)	97.487(67.6-106.1)	86.603(62.8-125.3)	52	0	1
TAG56:2(18:0)	217.546(148.8-281.9)	225.080(141.7-322.5)	47	-0.305	0.76
TAG56:3(16:0)	83.378(53.6-90.3)	95.991(57.2-115.4)	35	-1.037	0.3
TAG56:3(18:0)	235.872(150.0-261.1)	234.575(163.2-273.7)	46	-0.366	0.714
TAG56:4(18:0)	517.006(436.8-579.8)	526.636(430.4-657.6)	47	-0.305	0.76
TAG56:5(18:0)	981.805(844.7-1002.8)	893.678(800.1-1074.9)	51	-0.061	0.951
TAG56:5(20:4)	2388.158(1628.2-2469.9)	2140.391(1813.7-2445.4)	45	-0.427	0.669
TAG56:5(22:4)	1026.377(958.7-1071.7)	980.711(779.2-1117.5)	44	-0.488	0.625
TAG56:6(16:0)	1686.993(1478.7-1766.7)	1668.112(1395.3-2100.5)	48	-0.244	0.807
TAG56:6(18:0)	466.318(411.9-586.6)	460.498(400.2-534.8)	45	-0.427	0.669
TAG56:6(20:4)	2840.704(2288.7-3339.7)	3027.569(2695.6-3642.9)	38	-0.854	0.393
TAG56:6(20:5)	74.306(63.3-82.2)	88.789(72.7-148.5)	29	-1.403	0.161
TAG56:7(16:0)	1451.226(1429.9-1584.3)	1629.381(1378.2-1869.8)	39	-0.793	0.428
TAG56:7(18:0)	49.120(43.9-63.3)	66.526(54.2-87.7)	24	-1.708	0.088
TAG56:7(20:4)	2568.740(2232.1-3192.8)	2817.197(2553.7-3454.1)	40	-0.732	0.464
TAG56:7(20:5)	234.929(180.2-272.1)	338.616(242.9-513.8)	26	-1.586	0.113
TAG56:7(22:4)	133.837(112.4-150.2)	140.585(100.6-177.9)	45	-0.427	0.669
TAG56:7(22:6)	1948.301(1903.2-2503.2)	2911.600(1993.5-3484.3)	30	-1.342	0.18
TAG56:8(16:0)	738.469(659.0-950.0)	879.418(655.5-1188.3)	40	-0.732	0.464
TAG56:8(20:4)	2328.791(1755.9-2676.9)	2150.962(1886.8-2686.4)	51	-0.061	0.951
TAG56:8(20:5)	484.932(341.1-619.0)	668.184(495.8-921.6)	27	-1.525	0.127
TAG56:8(22:6)	3177.277(2940.7-4036.6)	3920.699(2785.3-5194.7)	39	-0.793	0.428
TAG56:9(20:4)	402.244(230.6-659.6)	510.761(366.6-716.0)	36	-0.976	0.329
TAG56:9(20:5)	319.539(182.9-638.6)	458.421(301.2-645.0)	37	-0.915	0.36
TAG56:9(22:6)	560.389(343.7-943.1)	905.266(632.2-1236.8)	30	-1.342	0.18
TAG58:10(20:4)	323.162(223.2-595.4)	408.120(302.8-583.7)	35	-1.037	0.3
TAG58:10(20:5)	66.095(41.0-67.0)	83.047(62.6-175.5)	25	-1.647	0.1
TAG58:10(22:6)	819.637(564.4-1202.5)	1025.782(678.2-1464.5)	38	-0.854	0.393
TAG58:6(18:0)	146.643(112.9-169.0)	153.014(129.9-174.2)	47	-0.305	0.76
TAG58:6(20:4)	66.507(54.1-70.7)	70.490(58.7-81.0)	38	-0.854	0.393
TAG58:6(22:4)	286.767(213.3-316.0)	260.716(221.0-310.8)	46	-0.366	0.714
TAG58:7(16:0)	64.847(46.1-84.1)	71.111(46.4-94.2)	44	-0.488	0.625
TAG58:7(18:0)	26.671(25.6-28.3)	24.626(21.9-27.2)	30	-1.342	0.18
TAG58:7(22:4)	225.878(191.7-259.0)	220.220(198.2-282.9)	49	-0.183	0.855
TAG58:8(20:4)	255.011(158.6-334.9)	261.183(216.5-349.6)	43	-0.549	0.583
TAG58:9(20:4)	322.095(230.9-581.4)	401.139(312.4-633.4)	30	-1.342	0.18
TAG58:9(22:6)	1189.861(955.0-1291.9)	1526.834(1039.6-2076.0)	31	-1.281	0.2
TAG60:11(22:6)	134.924(98.0-165.1)	213.009(136.5-290.9)	25	-1.647	0.1
* p<0.05 ** p<0.01 *** p<0.001
